# Supplementary material for: In Silico Antiprotozoal Evaluation of 1,4-Naphthoquinone Derivatives against Chagas and Leishmaniasis Diseases Using QSAR, Molecular Docking, and ADME Approaches
Source: Pharmaceuticals (Basel). 2022 May 31;15(6):687. doi: 10.3390/ph15060687 (PMC9228275; doi:10.3390/ph15060687)
Supplement: Supplementary file 1 [file pharmaceuticals-15-00687-s001.zip]

Archive with 1 entries (1 files):
- pharmaceuticals-1729941-supplementary.pdf
